# Supplementary material for: Differences in urinary incontinence symptoms and pelvic floor structure changes during pregnancy between nulliparous and multiparous women
Source: PeerJ. 2017 Jul 31;5:e3615. doi: 10.7717/peerj.3615 (PMC5541927; doi:10.7717/peerj.3615)
Supplement: Data S1 — UI, urinary incontinence; R, rest; VM, maximal Valsalva maneuver; VM-R/R-VM, the difference of VM and rest; BNVP, bladder neck vertical position; HA, hiatal area. [file peerj-05-3615-s001.xlsx]

## Sheet: Sheet1
Number	nulliparous/multiparous	UI(yes/no)	Age	Gestation	Gestational weeks	BMI	Constipation (yes/no)	Number of pregnancy	Prior miscarriage/abortion (yes/no)	α angle (R)	α angle (VM)	α angle (VM-R)	β angle (R)	β angle (VM)	β angle (VM-R)	γ angle (R)	γ angle (VM)	γ angle (VM-R)	BNVP (R)	BNVP (VM)	BNVP (R-VM)	HA (R)	HA (VM)	HA (VM-R)
1	1	1	29	1	18.57	26.78	1	2	0	119	142.13	23.13	57.4	99.5	42.1	78	116	38	1.1	0.9	0.2	7.18	16.3	9.13
2	0	1	33	0	35.29	22.88	1	2	1	120.2	147.11	26.91	25	40	15	80	116	36	1.59	1.29	0.3	11.92	16.5	4.59
3	1	1	26	1	15	20.96	1	1	1	118	140.67	22.67	52	68	16	79	116	37	1.8	1.2	0.6	13.93	20.1	6.17
4	0	1	34	0	35.86	26.33	1	2	1	89.37	139	49.63	50.09	141.11	91.02	76.91	138.37	61.46	2.23	-1.08	3.31	14.66	24.41	9.75
5	0	1	34	2	9.14	21.7	1	2	1	120.32	135.32	15	69	107.7	38.7	78	116	38	1.55	1.35	0.2	12.12	13.5	1.38
6	1	1	27	1	14.86	24.78	1	2	0	118	137	19	11.84	35	23.16	80	116	36	1.4	1.1	0.3	15.05	18.3	3.26
7	1	0	27	2	12	19.05	0	1	1	118	123.6	5.6	51	75.5	24.5	79	110	31	3	2.2	0.8	12.51	16.1	3.59
8	0	0	38	1	20.86	26.11	0	4	0	103.18	130	26.82	29	68	39	80	110	30	2.9	2.7	0.2	11.19	13.8	2.61
9	1	0	31	1	16.86	17.02	0	1	1	120.26	139.46	19.2	10	40	30	78	110	32	2.89	2.09	0.8	11.06	12.1	1.05
10	0	0	35	1	16.14	29.21	1	3	0	120.27	141.31	21.04	57.8	100.9	43.1	78	110	32	2.6	1.9	0.7	10.51	21.8	11.3
11	1	0	31	2	10.86	19.9	0	1	1	120.2	139.4	19.2	26	55	29	80	110	30	2.8	1.8	1	11.59	15.4	3.81
12	1	0	25	0	31.14	21.83	1	1	1	118	139.2	21.2	43	96.5	53.5	78	110	32	0.5	-0.6	1.1	10.81	23.2	12.39
13	0	0	36	0	32.86	29.6	1	2	1	114.94	133	18.06	53.3	65.8	12.5	80	110	30	1.7	1.4	0.3	14.89	20.1	5.21
14	1	0	30	0	33.14	21.87	1	2	0	119	179.27	60.27	47	77	30	80	110	30	1.95	1.75	0.2	13.58	23.9	10.32
15	1	1	25	2	10.71	18.83	0	1	1	111.68	123.08	11.4	65.18	108.25	43.07	41.21	79.43	38.22	2.86	1.64	1.22	10.51	14.72	4.21
16	0	1	37	1	15	21.03	0	3	0	137.69	156.42	18.73	87.45	107.07	19.62	82.53	124	41.47	2.5	1.49	1.01	14.56	19.39	4.83
17	1	0	26	1	25	21.19	1	3	0	89.88	101.68	11.8	65.8	67.49	1.69	80.8	95.61	14.81	2.79	2.43	0.36	13.2	19.15	5.95
18	1	1	38	0	35.86	22.64	0	2	0	118.41	151.3	32.89	70.99	97.3	26.31	75.63	126.92	51.29	1.98	0.63	1.35	14.35	16.71	2.36
19	1	1	33	0	34	22.86	1	2	0	91.59	125.93	34.34	73.51	165.37	91.86	80.58	119.47	38.89	2.34	-1.12	3.46	12.97	20.78	7.81
20	1	0	30	0	31.43	23.44	1	2	0	145.65	155	9.35	54.01	131.67	77.66	86.27	129.9	43.63	2.9	0.48	2.42	11.48	17.68	6.2
21	1	1	29	0	34.71	23.05	0	2	0	110.37	153.05	42.68	68.98	111.68	42.7	87.08	122.42	35.34	2.76	0.4	2.36	15.97	24.84	8.87
22	1	0	27	2	9	18.44	1	1	1	111.99	133.3	21.31	68.14	74.97	6.83	87.26	101.17	13.91	3.29	1.52	1.77	10.92	11.24	0.32
23	1	0	25	1	16.29	21.24	1	1	1	112.12	136.66	24.54	68.14	74.97	6.83	82.22	109.25	27.03	3.29	2.52	0.77	11.37	12.94	1.57
24	1	0	25	1	23.71	18.9	1	1	1	108.02	117.14	9.12	54.65	63.9	9.25	84.72	109.22	24.5	2.15	1.75	0.4	11.37	15.19	3.82
25	0	1	38	1	21.29	22.31	1	4	0	101.59	113.74	12.15	54.65	63.9	9.25	80.83	114.83	34	3.03	2.62	0.41	12.07	15.87	3.8
26	0	0	37	2	7	18.96	1	4	0	129.35	152.63	23.28	74.03	87.66	13.63	82.3	96.74	14.44	2.24	1.77	0.47	13.83	14.68	0.85
27	0	1	33	0	35.14	22.68	1	2	1	110.81	123.97	13.16	84.46	100.25	15.79	81.84	102.48	20.64	2.64	1.62	1.02	16.01	18.83	2.82
28	0	0	31	1	13.57	19.81	1	3	0	137.32	156.8	19.48	84.46	100.25	15.79	76.02	120.89	44.87	2.28	1.28	1	13.6	17.51	3.91
29	1	0	26	1	14	20.81	1	1	1	133.88	143.62	9.74	69.55	121.94	52.39	71.42	127.61	56.19	2.3	1.01	1.29	10.56	19.1	8.54
30	1	0	28	2	11.14	19.72	1	1	1	100.34	111.35	11.01	70.2	80.04	9.84	87.42	109.39	21.97	2.15	1.61	0.54	12	13.6	1.6
31	0	1	37	0	33	24.24	1	3	0	102.13	126.46	24.33	68.33	74.84	6.51	86.92	102.05	15.13	3.09	2.28	0.81	11.7	23.18	11.48
32	0	1	32	1	14	23.56	0	4	0	123.3	130.62	7.32	64.98	69.79	4.81	84.87	101.49	16.62	3.06	1.34	1.72	9.27	11.33	2.06
33	0	1	35	0	36.14	18.82	1	2	1	86.03	121.8	35.77	78.47	180	101.53	87.44	90	2.56	1.88	-1.9	3.78	13.17	17.17	4
34	1	1	20	0	36.14	22.97	1	1	1	108.13	115.87	7.74	67.15	75.68	8.53	82.87	102.45	19.58	2.77	2.27	0.5	11.09	12.63	1.54
35	1	0	30	0	29.57	24.36	1	1	1	133.1	151.17	18.07	47.89	64.62	16.73	75.33	100.25	24.92	2.75	2.05	0.7	12.5	13.15	0.65
36	0	0	44	2	10.14	20.69	0	4	0	111.34	119.92	8.58	59.33	67.81	8.48	78.56	115.37	36.81	3.13	2.74	0.39	13.71	22.15	8.44
37	1	0	20	2	11.43	19.43	1	1	1	99.55	151.39	51.84	47.89	64.62	16.73	77.01	95.04	18.03	3.37	2.52	0.85	9.63	10.49	0.86
38	1	0	24	2	12	22.27	1	2	0	95.77	136.83	41.06	71.5	130.23	58.73	84.34	117.37	33.03	2.85	0.19	2.66	15.14	18.55	3.41
39	0	1	32	2	10.29	19.15	0	3	0	128.03	143.35	15.32	85.25	110.84	25.59	85.79	118.04	32.25	2.13	0.92	1.21	15.27	18.87	3.6
40	0	1	37	0	31.14	22.96	1	3	0	114.06	126.99	12.93	58.81	67.86	9.05	77.6	96.35	18.75	3.05	2.76	0.29	13.39	14.15	0.76
41	1	0	32	2	12.14	20.94	0	1	1	104.35	126.65	22.3	82.82	102.02	19.2	76.39	100.89	24.5	2.62	1.33	1.29	11.18	16.05	4.87
42	0	0	29	1	19.89	20.45	0	2	1	106.98	123.3	16.32	72.71	97.75	25.04	80.58	105.3	24.72	2.64	1.33	1.31	10.46	11.13	0.67
43	1	0	34	2	9.43	22.43	0	2	0	141.04	151.88	10.84	61.7	103.26	41.56	77.51	121.21	43.7	3.03	1.38	1.65	11.19	16.13	4.94
44	1	0	24	1	27.86	22.21	1	1	1	80.19	96.49	16.3	61.4	80.2	18.8	87.33	111.54	24.21	3.22	1.68	1.54	10.23	19.04	8.81
45	0	1	31	0	35.71	22.19	1	2	1	98.29	119.69	21.4	67.4	84.91	17.51	81.43	106.9	25.47	2.45	1.34	1.11	14.42	14.67	0.25
46	0	0	38	0	33.29	19.61	1	2	1	104.18	146.98	42.8	57	94.87	37.87	88.49	125.31	36.82	2.34	1.18	1.16	14.09	16.58	2.49
47	1	0	27	0	29.14	24.34	1	1	1	158.53	168.56	10.03	57.29	88.98	31.69	86.8	111.09	24.29	3.38	2.13	1.25	10.38	11.34	0.96
48	1	0	26	1	20	22.55	0	2	0	103.99	107.11	3.12	56.32	61.38	5.06	83.9	94.57	10.67	3.58	2.51	1.07	9.12	9.41	0.29
49	1	0	30	2	12.86	19.36	1	1	1	126.73	131.43	4.7	57.9	60.82	2.92	80.33	100.59	20.26	3.25	2.95	0.3	8.81	9.5	0.69
50	0	0	29	1	19.29	21.11	1	4	0	106.9	129.98	23.08	72.11	132.88	60.77	58.95	131.83	72.88	3.17	0.31	2.86	11.62	20.96	9.34
51	0	0	33	1	25.43	21.78	1	3	0	95.29	155.99	60.7	74.04	100.23	26.19	89.17	106.67	17.5	2.71	1.45	1.26	11.93	16.12	4.19
52	1	1	25	1	16.86	18.31	1	1	1	129.42	138.28	8.86	67.39	78.38	10.99	81.01	102.99	21.98	3.23	2.56	0.67	10.72	12.88	2.16
53	0	1	33	0	32.57	21.56	1	2	1	122.29	180	57.71	56.42	122.02	65.6	79.27	122.64	43.37	2.89	0.61	2.28	9.07	11.92	2.85
54	1	0	21	0	29.86	22.66	1	1	1	132.81	141.35	8.54	48.83	135	86.17	86.65	93.73	7.08	3.82	3.1	0.72	10.88	16.13	5.25
55	1	0	31	2	10.29	20.45	1	1	1	110.22	168.3	58.08	59.51	89.45	29.94	86.46	113.92	27.46	2.55	1.56	0.99	9.43	9.74	0.31
56	0	0	29	0	35.43	21.08	1	3	0	101.58	180	78.42	59.29	156.29	97	71.73	169.4	97.67	3.03	-0.04	3.07	8.15	12.88	4.73
57	0	1	27	1	15	21.51	1	4	0	147.2	158.68	11.48	75.23	83.52	8.29	84.26	103.52	19.26	2.34	0.44	1.9	7.87	18.64	10.77
58	0	0	37	2	12.43	20.81	0	4	0	117.36	144.15	26.79	56.44	64.33	7.89	75.66	96.89	21.23	3.82	3.1	0.72	7.89	8.12	0.23
59	1	0	27	2	6.71	21.48	1	1	1	132.99	160.75	27.76	49.74	75.23	25.49	79.71	104.25	24.54	3.23	2.25	0.98	8.5	9.06	0.56
60	0	0	30	2	10.14	19.56	1	2	1	130.57	160.86	30.29	54.6	73.75	19.15	78.57	118.75	40.18	3.05	1.85	1.2	7.44	8.61	1.17
61	0	0	32	2	6	20.69	0	4	0	149.38	151.02	1.64	64.15	73.23	9.08	81.14	97.98	16.84	2.76	2.24	0.52	7.07	8.1	1.03
62	1	0	20	0	28.14	23.44	1	1	1	139.9	147.13	7.23	72.34	112.01	39.67	88.45	114.27	25.82	2.77	0.85	1.92	11.12	13.64	2.52
64	1	0	27	1	14.71	20.2	1	1	1	136.75	145.65	8.9	68.43	72.95	4.52	66.82	100.26	33.44	2.86	2.52	0.34	6.87	7.85	0.98
65	0	1	32	1	13.43	25.15	1	4	0	141.66	153.98	12.32	73.1	82.63	9.53	82.2	111.8	29.6	2.44	2.24	0.2	11.98	12.03	0.05
66	1	0	25	2	8.57	17.36	1	1	1	114.01	158.36	44.35	65.16	118.37	53.21	87.06	115.03	27.97	2.5	1	1.5	11.28	12.2	0.92
67	0	1	36	0	30.43	26.04	1	2	1	153.99	180	26.01	67.34	135	67.66	86.83	144.38	57.55	2.58	0	2.58	9.58	16.87	7.29
68	1	0	27	0	33.43	25.1	1	2	0	121.26	144.46	23.2	48.32	116.06	67.74	78.31	133.26	54.95	2.71	0.69	2.02	11.19	20.79	9.6
70	0	1	33	0	31.29	18.9	0	2	1	170.21	190	19.79	74.18	119	44.82	75.03	120.44	45.41	2.87	0.69	2.18	9.46	11.38	1.92
71	1	0	25	1	13.29	21.92	0	1	1	140.67	150.42	9.75	72.63	94.45	21.82	86.01	106.06	20.05	2.19	1.52	0.67	10.32	14.08	3.76
72	0	1	31	0	29	20.62	1	2	1	128.57	154.61	26.04	72.76	107.13	34.37	83.33	118.53	35.2	3.17	1.3	1.87	12.42	15.43	3.01
73	0	0	39	2	9.29	22.19	0	4	0	100.42	126.75	26.33	60.23	122.36	62.13	84.14	114.49	30.35	2.91	0.52	2.39	10.77	12.23	1.46
74	1	0	29	0	32.14	21.64	1	1	1	119.95	163.38	43.43	97.71	123.08	25.37	82.27	124.88	42.61	2.44	0.48	1.96	10.81	19.48	8.67
75	0	0	31	2	10.43	18.4	1	2	1	108.99	138.99	30	56.71	115.75	59.04	71.45	111.53	40.08	3.06	0.73	2.33	13.05	17.71	4.66
76	0	1	33	0	29.43	24.22	1	5	0	140.57	155.09	14.52	65.67	80.96	15.29	83.39	146.19	62.8	2.77	1.23	1.54	11.15	12.12	0.97
77	0	1	38	1	16.71	26.78	1	5	0	118.4	157.61	39.21	69.43	78.48	9.05	64.41	99.65	35.24	2.62	2.08	0.54	8.93	9.42	0.49
78	0	0	31	0	30.57	21.23	1	4	0	130.52	152.27	21.75	71.8	117.85	46.05	81.32	120.31	38.99	2.44	0.48	1.96	6.47	11.87	5.4
79	1	1	32	1	15.86	23.83	1	1	1	129.78	149.8	20.02	70.17	74.94	4.77	71.86	99.65	27.79	2.74	2.17	0.57	10.57	11.87	1.3
80	1	0	29	1	15.86	18.98	0	1	1	132.92	148.08	15.16	63.55	100.34	36.79	86.14	109.94	23.8	2.89	1.98	0.91	8.5	12.28	3.78
81	1	0	27	1	18.29	21.27	1	1	1	120.13	127.06	6.93	58.09	96.94	38.85	81.2	104.13	22.93	2.94	1.39	1.55	13.03	15.28	2.25
82	1	0	27	1	14.29	18.42	1	1	1	130.21	144.97	14.76	81.87	88.5	6.63	84.64	123.52	38.88	2.7	2.1	0.6	11.44	11.68	0.24
83	1	0	29	0	36.71	23.24	1	1	1	105.99	129.96	23.97	55.88	62.6	6.72	81.31	94.58	13.27	3.25	2.77	0.48	10.33	10.69	0.36
84	0	1	28	0	33.57	20.31	0	3	0	133.67	142.82	9.15	90.84	144.45	53.61	82.61	147.94	65.33	2.13	-0.4	2.53	7.07	18.69	11.62
85	0	1	33	1	15.43	22.1	0	3	0	112.22	137.54	25.32	67.54	134.71	67.17	85.87	135.81	49.94	2.62	0.11	2.51	14.43	17.87	3.44
86	0	0	29	0	35	20	1	2	1	104.7	137.33	32.63	67.43	115.73	48.3	79.09	142.92	63.83	2.44	0.81	1.63	11.23	14.8	3.57
88	1	0	25	2	11.86	18.55	1	1	1	123.5	129.53	6.03	48.74	58.72	9.98	87.46	112.16	24.7	2.56	2.38	0.18	7.34	8.76	1.42
89	0	1	32	1	16.43	21.34	0	2	1	126.16	139.23	13.07	69.22	119.39	50.17	76	126.5	50.5	3.12	0.88	2.24	8.7	13.54	4.84
91	0	0	38	2	7.71	20.73	0	3	0	140.67	151.21	10.54	66.8	99.87	33.07	80.95	103.67	22.72	2.85	2.15	0.7	6.73	6.93	0.2
92	0	0	33	2	6.14	17.97	1	2	1	135.53	142.11	6.58	62.96	135	72.04	81.09	107.74	26.65	2.73	0	2.73	8.7	12.43	3.73
93	1	0	30	2	8.71	21.72	0	1	1	121.07	133.08	12.01	74.38	90.4	16.02	71.22	90.84	19.62	2.97	1.67	1.3	10.91	13.33	2.42
96	0	0	31	1	13.86	25.39	1	3	0	157.7	166.48	8.78	63.52	115.35	51.83	83.25	111.4	28.15	3.02	1.19	1.83	12.39	16.89	4.5
97	0	0	27	2	11.86	21.79	1	3	0	104.97	146.77	41.8	66.8	99.87	33.07	69.61	123.26	53.65	3.31	1.72	1.59	10.1	13.04	2.94
98	1	0	28	0	30.71	18.43	1	1	1	115.92	143.67	27.75	53.47	105.15	51.68	73.97	120.2	46.23	2.72	0.73	1.99	10.23	12	1.77
99	0	0	26	0	31.57	25.82	1	3	0	125.91	145.54	19.63	68.31	135	66.69	84.1	108.53	24.43	1.07	0	1.07	9.7	17.42	7.72
100	0	1	35	1	13	22.55	1	5	0	149.93	149.93	0	82.15	130.58	48.43	87.87	124.7	36.83	2.01	0.27	1.74	14.16	17.13	2.97
101	1	0	29	0	35.43	23.14	1	1	1	115.38	125.33	9.95	65.83	70.14	4.31	77.31	100.23	22.92	2.46	1.73	0.73	7.07	8.62	1.55
102	1	0	27	1	14.43	20.28	1	2	0	130.28	144.12	13.84	78.59	157	78.41	74.77	97.23	22.46	2.93	2.79	0.14	8.96	9.44	0.48
104	0	1	32	0	32	22.96	1	2	1	116.01	172.87	56.86	62.05	166	103.95	80.98	124.21	43.23	2.87	-0.95	3.82	12.13	15.89	3.76
105	0	0	30	1	13.71	24.8	1	2	1	138.26	147.9	9.64	90.3	109.9	19.6	82.73	129.52	46.79	2.4	0.66	1.74	10.31	11.14	0.83
106	1	1	27	1	17.43	30.11	1	1	1	125.34	156.92	31.58	68.17	140.12	71.95	82.57	128.39	45.82	3.2	-0.19	3.39	9.77	18.48	8.71
107	0	1	39	1	19.71	34.52	1	5	0	110.35	125.86	15.51	78.59	157	78.41	79.61	128.27	48.66	2.38	-0.69	3.07	15.46	24.37	8.91
121	1	0	28	2	9.43	19.98	1	1	1	98.74	136.54	37.8	50.34	112.7	62.36	83.94	111.7	27.76	2.61	1.67	0.94	9.79	12.43	2.64
122	0	0	43	1	15.29	28.08	1	4	0	134.34	152.76	18.42	69.04	115.78	46.74	84.5	110.96	26.46	2.89	0.61	2.28	12.18	13.75	1.57
123	0	0	35	1	27.14	26.04	1	2	1	84.59	158.77	74.18	70.34	113.29	42.95	86.64	119.74	33.1	2.67	0.89	1.78	10.77	17.18	6.41
124	1	0	32	1	15.43	22.15	1	2	0	128.31	140.33	12.02	77.37	110.64	33.27	69.58	140.36	70.78	2.76	1.06	1.7	13.09	16.03	2.94
125	1	0	24	2	11.29	21.02	1	1	1	91.15	143.81	52.66	50.34	112.7	62.36	79.75	121.67	41.92	3.14	0.8	2.34	11.5	12.46	0.96
126	0	0	28	1	13.86	19	1	2	1	142.26	149.97	7.71	50.36	70.39	20.03	76.92	99.74	22.82	3.17	2.16	1.01	8.42	8.89	0.47
127	0	1	36	0	30.71	24.42	0	2	1	141.88	153.15	11.27	74.79	135.94	61.15	84.34	92.15	7.81	2.8	-0.13	2.93	8.82	18.48	9.66
128	1	1	33	1	16.43	26.38	1	2	0	128.44	134.16	5.72	55.76	61.94	6.18	84.24	106.94	22.7	3.46	2.68	0.78	7.14	8.58	1.44
129	1	1	28	1	18.71	26.5	1	2	0	122.72	139.58	16.86	53.34	104.33	50.99	77.53	114.52	36.99	3.32	1.51	1.81	13.5	17.2	3.7
130	1	1	30	1	16.29	22.39	1	1	1	128.34	133.97	5.63	85.74	147.95	62.21	82.95	123.63	40.68	2.01	0.95	1.06	13.78	14.99	1.21
133	0	1	30	1	14.57	21.83	1	2	1	124.04	155.04	31	72.14	154.78	82.64	82.81	134.87	52.06	2.49	1.62	0.87	12.67	14.27	1.6
134	1	0	31	0	33.71	22.86	1	1	1	104.92	161.89	56.97	61.07	145.09	84.02	77.38	148.51	71.13	2.98	-0.2	3.18	9.42	11.51	2.09
135	0	1	31	0	28.29	23.19	0	3	0	152.69	172.66	19.97	67.83	150.97	83.14	79.63	124.8	45.17	3.26	-0.81	4.07	12.17	15.04	2.87
136	0	0	32	1	13.14	18.83	0	3	0	140.91	169.54	28.63	85.74	147.95	62.21	81.7	151.25	69.55	2.53	2.42	0.11	13.88	22.99	9.11
137	0	1	31	1	24.29	25.08	1	2	1	99.34	130.14	30.8	66.13	79.79	13.66	83.41	100.52	17.11	2.99	2.02	0.97	11.72	12.09	0.37
138	1	0	27	2	9.57	21.56	1	1	1	118.73	121.88	3.15	55.63	85.53	29.9	82.03	103.6	21.57	3.27	1.97	1.3	8.09	9.1	1.01
139	0	1	28	1	13.43	21.71	1	2	1	142.13	180	37.87	67.55	166.91	99.36	79.5	98.52	19.02	2.55	-1.52	4.07	14.31	17.21	2.9
140	0	1	33	1	13.14	25.39	0	2	1	141.4	149.16	7.76	62.86	83.94	21.08	79.99	118.59	38.6	3.08	1.55	1.53	9.86	11.94	2.08
141	1	0	22	1	18.14	27.06	1	1	1	110.45	142.26	31.81	55.7	112.43	56.73	83.82	115.16	31.34	2.67	2.07	0.6	10.11	14.87	4.76
143	0	1	31	2	12.14	28.76	1	2	1	89.37	134	44.63	50.09	141.11	91.02	76.91	138.37	61.46	2.23	-1.08	3.31	14.66	24.41	9.75
144	0	1	24	1	13.57	19.29	0	3	0	133.11	146.29	13.18	61.97	99.5	37.53	83.79	101.55	17.76	2.76	1.35	1.41	13.62	16.3	2.68
145	1	0	28	2	8.14	16.99	0	1	1	140.43	143.04	2.61	54.77	108.43	53.66	77.38	123.95	46.57	2.75	1.02	1.73	8.78	11.49	2.71
146	0	0	33	0	34.71	24.14	1	2	1	112.29	125.73	13.44	72.54	90.67	18.13	88.43	97.57	9.14	2.67	2.07	0.6	12.08	13.93	1.85
147	0	1	34	2	11.43	23.48	0	2	1	122.09	138.88	16.79	67.66	85.96	18.3	62.74	98.71	35.97	2.76	2.01	0.75	9.06	10.37	1.31
148	1	0	27	2	9.57	15.82	0	1	1	103.62	106.82	3.2	92.22	147.72	55.5	77.29	81.49	4.2	2.77	2.25	0.52	9.62	10.95	1.33
149	0	1	26	1	14.71	20.37	0	2	1	114.71	129.28	14.57	48.6	130.59	81.99	75.95	110.09	34.14	2.21	2.03	0.18	12.78	13.33	0.55
150	0	0	41	0	36.43	23.23	1	5	0	125.49	146.52	21.03	65.56	70.47	4.91	77.49	99.79	22.3	3	2.79	0.21	9.73	10.06	0.33
151	0	0	35	2	9.57	20.96	1	3	0	133.56	149.76	16.2	54.02	100.25	46.23	80.97	117.6	36.63	3.4	2.02	1.38	10.46	15.42	4.96
152	1	0	24	1	17	21.45	0	2	0	111.67	129.03	17.36	69.05	119.48	50.43	76.14	109.41	33.27	2.41	0.66	1.75	15.75	18.74	2.99
153	0	1	29	2	7.43	17.83	0	4	0	130.87	136.2	5.33	92.22	147.72	55.5	86.06	151.91	65.85	1.85	-0.52	2.37	13.61	17.46	3.85
154	0	0	32	2	12.71	20.67	1	2	1	93.57	160.49	66.92	48.6	130.59	81.99	86.65	116.1	29.45	2.61	0.22	2.39	11.41	16.19	4.78
155	1	1	29	1	14.29	22.03	1	2	0	132.51	141.61	9.1	69.11	111.62	42.51	79.39	104.94	25.55	2.7	0.87	1.83	10.1	15.19	5.09
156	0	0	27	0	31.71	23.44	1	3	0	134.97	161.41	26.44	50.51	70.22	19.71	74.97	105.72	30.75	2.61	2.42	0.19	9.13	9.22	0.09
170	1	0	27	1	13.57	33.71	1	1	1	163.58	164.67	1.09	69.74	87.76	18.02	86.54	110.75	24.21	2.82	2	0.82	11.21	13.97	2.76
171	0	1	36	1	13.29	20.78	1	3	0	137.22	157.07	19.85	54.09	90.39	36.3	86.33	109.17	22.84	2.42	1.1	1.32	9.55	13.93	4.38
172	1	0	25	2	12.86	18.31	0	1	1	127.67	137.6	9.93	56.89	63.84	6.95	74.5	95.57	21.07	3.07	2.71	0.36	6.98	7.88	0.9
173	0	1	32	2	8	23.63	0	2	1	134.8	171.08	36.28	55.28	135	79.72	76.49	113.84	37.35	2.85	1.31	1.54	9.02	11.94	2.92
174	0	1	26	1	24.57	25.71	1	3	0	99.08	138.83	39.75	63.04	98.77	35.73	82.87	103.25	20.38	2.88	1.39	1.49	10.37	11.92	1.55
175	1	0	27	1	15.57	21.67	1	1	1	128.13	129.59	1.46	78.21	102.92	24.71	79.93	107.12	27.19	2.73	1.67	1.06	10.07	11.12	1.05
176	0	0	35	1	14.57	19.84	1	4	0	131.35	151.35	20	63.71	124.51	60.8	83.5	129.94	46.44	3.71	0.48	3.23	10.97	13.33	2.36
177	0	0	41	2	10	20.28	0	4	0	99.51	117.33	17.82	72.28	84.59	12.31	85.21	98.67	13.46	2.5	2.09	0.41	8.86	9.11	0.25
178	0	0	36	1	14.57	21.05	1	2	1	134.36	136.5	2.14	58.19	68.33	10.14	74.82	105.52	30.7	3.3	2.56	0.74	9.59	12.55	2.96
179	0	0	32	1	22.86	22.04	1	3	0	110.3	150.45	40.15	76	108.21	32.21	88.38	120.9	32.52	3.29	1.03	2.26	13.7	15.25	1.55
180	1	0	31	2	11.57	24.84	1	3	0	92.78	109.49	16.71	71.65	107	35.35	79.26	97.69	18.43	3.09	2.34	0.75	11.92	12.01	0.09
181	1	0	28	0	33.86	22.66	1	1	1	114.73	130.45	15.72	78.21	102.92	24.71	83.46	130.15	46.69	2.46	1.21	1.25	10.81	13.21	2.4
182	1	0	30	0	34.29	22.89	1	1	1	112.2	137.88	25.68	57.54	113.2	55.66	84.99	113.6	28.61	2.94	0.64	2.3	11.28	13.96	2.68
183	0	0	30	2	9.86	17.26	1	2	1	119.99	143.93	23.94	72.45	144.8	72.35	78.99	142.92	63.93	2.76	-0.46	3.22	8.86	14.79	5.93
184	0	0	30	1	13.43	20.43	1	3	0	135.47	152.2	16.73	58.37	108.5	50.13	82.67	108.25	25.58	2.85	0.88	1.97	8	14.1	6.1
185	0	1	38	2	7.57	20.94	1	3	0	112.89	128.36	15.47	65.9	111.8	45.9	79.09	105.05	25.96	2.95	0.97	1.98	11.73	15.1	3.37
186	0	0	30	1	14.14	19.47	0	3	0	152.77	156.48	3.71	67.2	128.89	61.69	75.01	128.71	53.7	2.64	0	2.64	11.8	17.3	5.5
187	0	0	32	1	25.77	27.07	1	2	1	94.63	131.54	36.91	70.61	106.94	36.33	86.48	105.59	19.11	2.52	1.34	1.18	12.34	13.91	1.57
188	0	0	35	1	22.14	25	1	4	0	101.43	153.1	51.67	71.28	116.37	45.09	87.78	144.75	56.97	3.04	0.86	2.18	12.46	14.28	1.82
189	0	0	36	1	20.14	22.04	1	3	0	104.24	109.45	5.21	64.79	85.25	20.46	80	107.22	27.22	2.42	1.35	1.07	11.1	11.52	0.42
190	0	0	38	1	25.14	19.22	0	2	1	96.43	119.25	22.82	63.15	67.32	4.17	60.67	97.59	36.92	1.8	0.58	1.22	10.6	11.41	0.81
191	0	0	36	2	10.86	19.38	0	3	0	102.11	111.04	8.93	60.97	80.06	19.09	78.37	111.7	33.33	2.48	1.98	0.5	6.39	7.76	1.37
192	1	0	30	1	13.43	22.5	0	1	1	137.51	141.63	4.12	63.49	75.04	11.55	85.65	110.76	25.11	2.73	2.09	0.64	10.32	11.16	0.84
193	0	1	33	0	32.43	23.1	0	2	1	127.3	165	37.7	66.15	135	68.85	80.82	140.15	59.33	2.71	0	2.71	12.94	18.32	5.38
194	1	0	22	1	16	20.55	1	1	1	124.48	128.08	3.6	58.57	86.12	27.55	87	111.3	24.3	2.91	2.67	0.24	8.66	10.16	1.5
195	1	0	31	0	30	23.25	1	1	1	129.95	158.88	28.93	63.12	79.87	16.75	82.45	111.05	28.6	3.32	2.01	1.31	8.84	13.77	4.93
196	1	0	32	1	13.71	24.09	0	2	0	155.83	161.81	5.98	69.62	98.89	29.27	88.37	95.99	7.62	2.76	1.52	1.24	12.81	13.79	0.98
197	0	1	30	1	16.57	19.03	1	2	1	110.77	136.79	26.02	88.79	123.59	34.8	80.9	127.56	46.66	1.8	0.58	1.22	11.25	14.2	2.95
198	1	1	35	0	32.71	22.68	0	2	0	120.96	153.59	32.63	60.48	122.68	62.2	81.88	105.36	23.48	2.9	0.75	2.15	7.23	10.47	3.24
199	0	1	35	2	6.86	17.85	0	2	1	136.91	149.06	12.15	63.49	75.04	11.55	55.65	94.76	39.11	3.09	2.1	0.99	7.69	8.13	0.44
200	1	0	32	1	26.29	21.48	1	1	1	98.26	112.58	14.32	49.31	66.61	17.3	81.95	97.03	15.08	3.1	2.97	0.13	9.99	10.03	0.04
201	1	0	26	2	11.71	19.63	1	2	0	95.27	131.03	35.76	77.64	81.94	4.3	85.1	103.89	18.79	2.44	0.87	1.57	8.48	8.7	0.22
202	0	1	28	2	12	21.45	0	3	0	112.26	132.26	20	63.89	79.61	15.72	79.1	106.98	27.88	2.8	1.13	1.67	9.47	11.39	1.92
203	0	1	33	0	31.86	24.31	1	3	0	123.44	144.67	21.23	50.54	82.1	31.56	84.13	94.48	10.35	2.35	0.87	1.48	13.4	17.23	3.83
204	0	0	30	0	29.71	23.15	1	4	0	179.27	187.51	8.24	55.45	66.9	11.45	72.2	95.98	23.78	2.73	2.44	0.29	8.51	10.51	2
205	1	0	25	1	15.71	20.09	1	3	0	115.03	121.89	6.86	49.43	65.98	16.55	83.51	101.35	17.84	3.04	2.74	0.3	8.49	10.65	2.16
206	1	0	30	0	36.86	22.66	1	3	0	94.91	118.61	23.7	70.15	96.42	26.27	82.46	118.61	36.15	2.61	2.42	0.19	12.71	15.35	2.64
207	1	0	28	0	33.57	24.46	1	2	0	106.95	118.49	11.54	49.31	66.61	17.3	83.54	100.26	16.72	3.1	2.97	0.13	8.71	10.53	1.82
208	0	1	29	1	13	20.47	0	2	1	136.59	146.59	10	77.64	81.94	4.3	81.62	97.49	15.87	2.44	0.87	1.57	15.05	17.15	2.1
209	1	0	26	1	21.43	32.39	1	2	0	102.12	115.69	13.57	90.98	91.95	0.97	79.21	91.16	11.95	2.72	1.87	0.85	7.06	8	0.94
210	1	1	29	1	15.43	24.09	0	1	1	126.07	143.02	16.95	67.49	96.31	28.82	87.14	103.06	15.92	1.92	1.68	0.24	7.59	7.81	0.22
211	0	0	35	0	35.57	23.24	1	3	0	115.47	126.63	11.16	63.62	71.54	7.92	87.71	102.7	14.99	2.74	0.1	2.64	11.15	12.67	1.52
212	1	1	27	1	23.57	18.77	1	1	1	100.17	116.59	16.42	80.91	110.45	29.54	65.38	94.44	29.06	2.29	1.28	1.01	9.43	10.72	1.29
213	1	0	28	2	12.29	21.61	1	1	1	88.76	98.76	10	65.23	104.44	39.21	81.8	93.27	11.47	2.31	1.47	0.84	10.56	11.84	1.28
214	0	1	29	2	8.57	24.06	1	2	1	100.21	118.6	18.39	70.15	96.42	26.27	69.57	111.81	42.24	2.52	1.03	1.49	15.33	17.08	1.75
215	0	0	33	0	31.71	24.5	1	2	1	110.12	159.57	49.45	59.64	122.43	62.79	72.2	124.78	52.58	2.09	0.42	1.67	9.6	10.49	0.89
216	0	0	33	0	34.57	22.66	1	2	1	105.61	115.61	10	55.42	65.2	9.78	90	99.17	9.17	2.27	2.08	0.19	10.73	11.09	0.36
217	0	1	35	2	9	24.97	0	4	0	124.48	139.02	14.54	73.74	105.49	31.75	79.92	103.76	23.84	2.61	2.5	0.11	7.29	9.85	2.56
218	1	0	31	0	32.86	23.31	1	1	1	118.44	150.16	31.72	67.49	96.31	28.82	85.32	111.31	25.99	3.2	1.58	1.62	10.31	11.27	0.96
219	0	0	37	1	24.71	26.6	1	3	0	103.18	130.95	27.77	58.16	68.82	10.66	77.16	99.63	22.47	2.99	1.8	1.19	13.38	14.24	0.86
220	1	0	24	2	11.71	18.2	1	1	1	111.99	127.03	15.04	28.21	52	23.79	76.7	111.49	34.79	2.72	0.7	2.02	7.57	8.34	0.77
221	0	1	34	2	10.71	19.2	0	3	0	109.34	133.42	24.08	65.23	104.44	39.21	85.9	136.08	50.18	2.31	1.47	0.84	12.07	14.66	2.59
222	1	0	24	1	18.86	22.48	0	1	1	110.38	121.01	10.63	60.95	83.54	22.59	67.4	106.25	38.85	2.05	0.69	1.36	9.56	10.35	0.79
223	0	0	28	1	27.71	21.08	1	4	0	86.29	140	53.71	89.21	118.21	29	78.22	136.11	57.89	3.71	2.07	1.64	13.91	14.01	0.1
224	0	1	30	2	12	20.79	0	4	0	96.8	108.61	11.81	65.02	66.73	1.71	65.51	105.13	39.62	2.18	1.87	0.31	15.21	15.54	0.33
225	1	0	25	1	18	20.03	0	2	0	110.64	116.41	5.77	73.74	105.49	31.75	78.96	105.53	26.57	2.87	1.07	1.8	10.69	10.79	0.1
226	0	0	32	0	36.29	24.59	1	3	0	101.88	107.73	5.85	53.41	100.83	47.42	86.36	120.26	33.9	2.82	1.35	1.47	11.99	15.9	3.91
227	0	0	33	2	10.29	25.39	1	2	1	118.34	128.14	9.8	58.16	68.82	10.66	83.2	100.47	17.27	2.99	2.8	0.19	8.9	12.43	3.53
228	1	0	33	1	17.29	23.91	1	2	0	110.56	116.78	6.22	64.59	123.23	58.64	80.81	126.12	45.31	2.72	0.7	2.02	11.76	15.16	3.4
229	0	1	32	1	24	22.43	1	3	0	110.08	117.81	7.73	68.33	86.98	18.65	74.42	95.38	20.96	2.68	1.36	1.32	11.99	15.92	3.93
230	1	0	30	2	10.86	22.27	1	2	0	101.54	106.74	5.2	60.95	83.54	22.59	86.31	111.7	25.39	2.05	1.69	0.36	11.57	12.8	1.23
232	1	0	27	1	15.8	20.28	1	1	1	120.25	130.25	10	58.31	82.61	24.3	83.97	102.46	18.49	2.18	1.71	0.47	13.63	14.28	0.65
233	1	0	26	2	9.71	25.78	1	1	1	114.76	124.76	10	45	90.59	45.59	84.81	105.04	20.23	2.57	1.6	0.97	8.26	10.34	2.08
234	1	0	31	2	12.86	21.87	0	2	0	73.97	83.97	10	80.35	101.37	21.02	80.3	124.32	44.02	2.29	1.56	0.73	14.43	15.19	0.76
235	0	0	26	1	19.14	17.45	1	2	1	112.95	126.68	13.73	75.54	100.89	25.35	88.19	102.47	14.28	2.01	1.21	0.8	15.31	15.92	0.61
236	1	0	26	1	23.43	27.73	1	1	1	117.13	127	9.87	78.76	101.98	23.22	80.34	105.44	25.1	1.58	1.24	0.34	12.59	13.12	0.53
237	0	1	39	2	10	20.89	0	2	1	106.68	161.41	54.73	32.08	135	102.92	68.93	126.89	57.96	2.03	0	2.03	13.06	16.97	3.91
238	1	0	30	1	26.43	20.28	1	1	1	89.78	121.04	31.26	68.33	86.98	18.65	83.23	111.86	28.63	2.07	1.49	0.58	11.47	11.91	0.44
239	1	0	30	0	34.86	24.17	1	2	0	126.62	126.73	0.11	63.86	106.13	42.27	59	112.29	53.29	2.24	0.82	1.42	12.1	17.18	5.08
240	0	1	30	1	21	19.53	1	2	1	105.16	142.44	37.28	64.85	112.92	48.07	71.17	125.54	54.37	2.95	0.7	2.25	13.15	16.73	3.58
241	0	0	33	0	33.29	24.34	1	3	0	113.94	150.39	36.45	57.51	89.52	32.01	81.65	105.46	23.81	3.61	2.33	1.28	10.91	13.6	2.69
242	0	0	30	2	8	21.87	1	3	0	101.57	137.28	35.71	66.3	108.65	42.35	78.58	95.59	17.01	2.87	1.05	1.82	11.05	13.54	2.49
243	1	0	25	2	9.86	17.97	1	1	1	128.99	131.22	2.23	48.69	88.2	39.51	72.88	99.47	26.59	3.06	1.75	1.31	10.82	12.84	2.02
244	1	1	22	1	14.29	18.66	0	1	1	127.57	147	19.43	28.34	107.22	78.88	79.19	101.69	22.5	2.33	1.12	1.21	10.69	14.94	4.25
245	1	0	25	1	13.71	21.34	1	1	1	136.7	144.73	8.03	68.19	85.38	17.19	43	92.95	49.95	2.67	2.04	0.63	14.26	15.49	1.23
246	1	0	30	1	15.43	26.48	1	2	0	117.6	127.6	10	62.43	85.1	22.67	60.77	100.74	39.97	1.99	1.43	0.56	12.82	14.12	1.3
247	1	0	27	2	11.71	19.38	1	1	1	112.07	120.32	8.25	47.8	50.87	3.07	80.72	102.36	21.64	1.95	0.07	1.88	6.05	8.42	2.37
248	0	0	32	0	36.71	24.16	1	2	1	119.13	129.13	10	78.58	115.53	36.95	66.94	130.44	63.5	2.91	0.91	2	9.57	13.82	4.25
249	1	0	20	0	31.29	23.03	1	1	1	150.38	162.47	12.09	49.65	93.58	43.93	85.02	93.74	8.72	2.98	1.71	1.27	10.82	11.12	0.3
250	1	0	31	2	8.29	20.7	0	2	0	121.42	137.49	16.07	73.69	82.84	9.15	83.54	131.71	48.17	3	2.68	0.32	10.65	11.87	1.22
251	0	1	35	2	12.57	19.98	1	2	1	114.94	144.94	30	79.08	83.89	4.81	75.81	103.93	28.12	2.21	0.71	1.5	10.25	13.11	2.86
252	1	0	20	2	10.43	18.43	1	1	1	130.66	140.66	10	61.68	79.01	17.33	72.58	115.79	43.21	2.21	1.76	0.45	9.47	11.05	1.58
253	1	0	26	1	17.57	21.56	0	1	1	119.96	143	23.04	48.69	88.2	39.51	80.48	109	28.52	3.06	1.75	1.31	7.98	10.13	2.15
254	1	1	29	1	27.43	27.43	1	1	1	84.03	90.23	6.2	81.73	85.33	3.6	85.18	102.14	16.96	2.06	0.97	1.09	13.89	15.7	1.81
255	1	0	28	2	8.71	19.31	1	1	1	128.06	131.11	3.05	51.31	56.3	4.99	74.88	99.52	24.64	2.41	0.8	1.61	8.19	10.14	1.95
256	0	0	28	2	6.57	17.97	1	2	1	158.24	170.63	12.39	53.85	54.63	0.78	78.67	124.5	45.83	2.29	2.11	0.18	11.88	12.31	0.43
257	0	1	36	2	9.71	24.13	0	2	1	124.07	140.96	16.89	77.76	91.79	14.03	81.85	99.24	17.39	1.95	1.07	0.88	9.37	13.51	4.14
258	0	0	34	2	8.43	21.36	1	2	1	138.95	148	9.05	51.66	89.89	38.23	77.98	111.59	33.61	1.96	0.44	1.52	10.96	12.06	1.1
259	0	1	27	1	20.57	24.02	0	2	1	107.39	134.88	27.49	74.15	114.88	40.73	78	132.96	54.96	2.5	0.95	1.55	9.67	14.97	5.3
260	1	1	26	1	16.41	20.57	0	1	1	127.91	141.07	13.16	73.69	82.84	9.15	79.03	102.73	23.7	2.4	0.75	1.65	11.66	13.76	2.1
261	1	0	29	2	8.43	17.21	0	1	1	130.66	133.99	3.33	49.92	76.22	26.3	71.51	105.91	34.4	3.2	1.91	1.29	9.59	10.52	0.93
262	1	0	29	2	7.43	21.09	0	1	1	139.98	140	0.02	45	64.52	19.52	87.68	93.99	6.31	2.45	1.98	0.47	8.45	9.27	0.82
263	0	1	34	2	9.86	22.04	0	4	0	115.76	128.5	12.74	70.13	78.16	8.03	60.15	100.51	40.36	2.39	2.19	0.2	12.93	15.74	2.81
264	0	0	32	2	11.57	20.12	1	4	0	112.46	133.08	20.62	61.39	90.4	29.01	79.71	111.7	31.99	3.29	1.67	1.62	10.15	10.68	0.53
265	0	0	27	2	10.29	16.9	1	3	0	128.95	146.44	17.49	51.31	56.3	4.99	83.56	96.96	13.4	2.61	0.8	1.81	9.29	10.05	0.76
266	1	0	28	1	15	18.92	1	1	1	126.38	141.29	14.91	73.24	84.15	10.91	72.41	107.22	34.81	2.35	1.98	0.37	14.3	15.14	0.84
267	0	0	32	2	11.57	30.33	0	4	0	108.09	122.15	14.06	66.36	76.33	9.97	72.61	102.44	29.83	2.33	1.87	0.46	6.13	6.48	0.35
268	0	0	28	2	7	17.04	1	2	1	141.34	151.34	10	51.66	89.89	38.23	78.39	124.34	45.95	3.23	2	1.23	10.85	11.12	0.27
269	0	0	32	2	9.71	17.14	1	4	0	132.86	142.86	10	58.52	64.14	5.62	81.29	93.43	12.14	2.5	2.25	0.25	9.82	12.43	2.61
270	0	0	30	2	10.29	21.09	1	2	1	100.45	142.7	42.25	55.97	108.05	52.08	74.55	131.92	57.37	2.33	1.18	1.15	7.75	10.93	3.18
271	0	0	32	0	34.43	23.01	1	2	1	107.36	118.83	11.47	55.9	58.86	2.96	73.74	103.74	30	2.52	2.44	0.08	8.81	9.85	1.04
272	1	1	31	1	25.47	20.02	0	1	1	97.08	146.15	49.07	82.36	100.16	17.8	69.65	115.32	45.67	2.05	1.09	0.96	9.84	12.78	2.94
273	1	0	24	1	14	22.22	0	1	1	144.78	158.76	13.98	32.67	114.07	81.4	57.57	113.02	55.45	3.12	0.69	2.43	9.74	16.5	6.76
274	1	0	29	2	12.43	22.03	1	1	1	125.41	125.7	0.29	74.34	99	24.66	80.69	120.36	39.67	2.84	1.52	1.32	9.36	10.25	0.89
275	0	0	33	2	12.71	26.84	0	5	0	89.79	99.79	10	70.85	96.46	25.61	72.08	111.38	39.3	2.61	0.8	1.81	9.9	11.51	1.61
276	1	0	23	2	6.86	19.15	1	2	0	115.94	115.94	0	49.37	97.84	48.47	66.41	105.94	39.53	2.67	1.1	1.57	11.71	13.45	1.74
277	0	0	32	2	7.29	20.7	0	2	1	113.63	122.17	8.54	88.4	96.95	8.55	85.45	113	27.55	1.79	1.49	0.3	10.9	11.75	0.85
278	1	0	28	2	11.29	19.38	1	3	0	122.32	141.17	18.85	66.67	93.83	27.16	69.36	103.3	33.94	2.46	1.39	1.07	14.36	17.23	2.87
279	0	0	33	0	31.57	23.11	1	2	1	115.86	118.51	2.65	64.57	80.42	15.85	85.1	106.15	21.05	3.46	2.13	1.33	9.73	12.02	2.29
280	1	1	22	1	19	22.58	0	1	1	105.38	146.08	40.7	76.5	122.34	45.84	73.73	148.31	74.58	2.43	0.73	1.7	8.36	13.87	5.51
281	1	1	21	2	12.57	22.19	0	1	1	86.69	96.71	10.02	69.38	71.82	2.44	77.22	94.61	17.39	2.39	1.71	0.68	10.94	12.35	1.41
283	0	0	31	2	9.57	20.2	1	2	1	101.45	111.33	9.88	41.62	54.74	13.12	76.36	113.06	36.7	2.65	2.64	0.01	12.01	13.83	1.82
299	1	0	26	1	14.57	26.04	1	1	1	118	140.67	22.67	62	98	36	73.94	105.04	31.1	2.59	1.26	1.33	10.21	15.54	5.33
347	1	1	31	1	13	23.73	1	2	0	120	139.2	19.2	62	95	33	93.41	118.61	25.2	3.8	1.5	2.3	8.72	13.09	4.37
353	0	1	34	1	17.14	28.72	1	3	0	120.17	136.17	16	65	95	30	89.39	118.59	29.2	3.5	2.5	1	9.98	13.03	3.05
372	0	0	32	1	14.71	25.68	1	2	1	120	140	20	65	96	31	81	111.4	30.4	2.1	0.7	1.4	6.69	11.13	4.44
385	1	0	34	0	30.57	23.19	1	1	1	120.1	137.1	17	65	96	31	77.44	107.74	30.3	2.2	0.8	1.4	8.43	11.72	3.29
394	0	1	34	1	15.71	26.56	1	2	1	120.24	138.24	18	65	95	30	86.67	116	29.33	2.71	1.73	0.98	7.93	11.42	3.49
401	1	0	31	1	16	29.24	0	2	0	120.9	140.1	19.2	62	96	34	82.55	113.6	31.05	2.6	1.27	1.33	12.78	14.99	2.21
433	0	1	34	1	17.86	30.06	1	4	0	120	139	19	65	95	30	94.07	119.47	25.4	3.5	1	2.5	8.43	12.12	3.69
434	1	0	33	1	18	27.93	1	1	1	120.25	135.05	14.8	65	96	31	83.99	113.84	29.85	1	0.1	0.9	9.86	10.67	0.81
436	1	1	33	1	16.29	21.94	1	1	1	120.21	141.12	20.91	65	95	30	92.45	118.04	25.59	2.68	1.69	0.99	9.9	11.85	1.95
437	1	1	32	0	33	24.46	0	2	0	121.14	141.14	20	65	95	30	58.76	83.25	24.49	2.66	1.66	1	11.72	13.09	1.37
439	1	1	24	1	19	33.12	1	1	1	118	139.2	21.2	67	95	28	41.21	65.91	24.7	2.5	1.6	0.9	9.74	16.5	6.76
444	0	0	32	1	15.43	23.56	0	3	0	120.31	140.31	20	65	96	31	81.53	111.53	30	1.3	1.1	0.2	11.92	13.09	1.17
446	0	0	40	1	22.29	24.77	1	3	0	100.42	119.25	18.83	62	96	34	82.63	114.83	32.2	2.65	1.3	1.35	12.23	13.8	1.57
461	1	1	27	1	17.57	33.49	1	1	1	118	137	19	65	95	30	78.45	103.25	24.8	2.5	1.6	0.9	8.48	15.92	7.44
462	0	0	26	1	13.43	28.58	1	2	1	118	140.67	22.67	62	98	36	71.79	103.89	32.1	2.65	1.3	1.35	11.37	13.81	2.44
467	0	1	28	1	17.14	28.43	1	2	1	119	132.99	13.99	67	95	28	85.99	111.09	25.1	2.6	1.6	1	8.19	13.97	5.78
471	1	0	30	1	14.86	21.91	1	2	0	119	126.62	7.62	65	98	33	80.21	111.81	31.6	2.52	1.22	1.3	8.81	9.67	0.86
474	0	0	37	1	21.57	28.04	0	3	0	104.24	137	32.76	60	96	36	74.72	107.22	32.5	2.61	1.28	1.33	11.7	13.8	2.1
476	0	0	36	1	13.86	30.25	1	4	0	131.35	134	2.65	60	96	36	77.7	110	32.3	2.69	1.29	1.4	11.1	13.51	2.41
482	0	1	32	2	10.43	27.69	1	3	1	122.16	142.16	20	65	95	30	88.16	113.06	24.9	2.6	1.6	1	11.72	13.56	1.84
483	1	0	33	2	11.43	29.39	0	2	0	120.3	135.1	14.8	65	96	31	67.8	111.8	44	2.69	1.32	1.37	10.73	12.61	1.88
490	0	0	32	2	12.57	25.97	1	3	0	120.2	140.2	20	65	96	31	70	110	40	2.68	1.31	1.37	11.92	12.87	0.95
497	0	1	32	2	8.71	24.69	0	2	1	120.18	130.18	10	65	95	30	80.31	111.31	31	3.7	2.7	1	11.72	13.91	2.19
506	0	0	28	2	9.14	24.84	1	2	1	119	125.34	6.34	62	98	36	75.32	107.12	31.8	2.54	1.2	1.34	8.71	11.68	2.97
510	1	0	27	0	32.71	24.45	1	1	1	118	137	19	65	98	33	70.97	102.47	31.5	2.6	1.22	1.38	9.12	11.91	2.79
512	0	0	34	2	11.71	25.39	1	3	0	120.1	140.1	20	65	96	31	75.94	106.94	31	2.42	1.1	1.32	9.06	15.16	6.1
514	1	0	32	2	7.71	25.22	1	2	0	120.5	140.5	20	65	96	31	79.05	111.05	32	2.65	1.3	1.35	11.92	13.84	1.92
520	0	1	37	2	8.29	27.05	1	2	1	102.11	128	25.89	60	95	35	84.67	109.17	24.5	2.65	1.66	0.99	13.38	15.1	1.72
522	1	0	36	2	9.43	27.69	1	1	1	149.93	155	5.07	60	96	36	85.7	117.6	31.9	2.52	1.2	1.32	14.89	18.48	3.59
524	1	1	30	2	10.57	31.38	0	1	1	119	145.65	26.65	65	95	30	95.06	120.36	25.3	3.5	1.5	2	8.86	14.14	5.28
525	1	0	31	2	12.57	27.1	1	1	1	120.6	139.8	19.2	62	96	34	79.56	111.86	32.3	2.63	1.29	1.34	15.21	17	1.79
533	0	0	34	0	30.86	24.35	1	3	0	120.28	141.28	21	65	96	31	73.75	106.15	32.4	1.56	1.1	0.46	12.07	16.5	4.43
536	0	0	39	0	34.57	24.61	1	3	0	104.18	110	5.82	60	96	36	69.95	102.05	32.1	2.64	1.29	1.35	13.06	15.87	2.81
545	1	1	27	2	8.14	26.05	0	1	1	118	137	19	65	95	30	73.33	102.73	29.4	2.67	1.8	0.87	9.7	13.12	3.42
563	0	0	25	0	31.43	23.12	1	2	1	118	139.2	21.2	62	98	36	43	74.7	31.7	2.51	1.21	1.3	10.69	13.45	2.76
566	0	0	31	2	11.29	26.98	0	3	0	120.12	139.32	19.2	62	96	34	80.29	112.29	32	2.5	1.2	1.3	15.21	16.65	1.44
567	0	1	36	2	7	28.04	1	3	0	115.47	135	19.53	68	95	27	89.74	119.74	30	3.6	2.6	1	9.58	13.93	4.35
574	1	0	34	2	11.57	30.48	1	2	0	120.7	142.7	22	65	96	31	74.47	106.67	32.2	2.63	1.29	1.34	10.96	16.12	5.16
575	1	1	36	0	29.71	34.61	1	2	0	136.91	139	2.09	68	95	27	97.44	124.7	27.26	2.6	1.7	0.9	9.59	16.87	7.28
588	0	1	35	2	9.29	25.91	0	3	0	120.13	139.08	18.95	68	95	27	93.99	118.59	24.6	2.61	1.61	1	9.85	16.13	6.28
605	1	0	34	0	30.29	22.89	1	2	0	120.29	143.29	23	65	96	31	81.28	111.38	30.1	1.4	1	0.4	11.19	13.93	2.74
621	1	0	27	2	10.71	28.58	1	1	1	118	123.6	5.6	62	98	36	44.16	91.16	47	2.7	1.32	1.38	10.21	11.92	1.71
628	1	0	27	2	12.71	26.95	0	1	1	118	123.6	5.6	62	98	36	53.57	94.57	41	2.67	1.31	1.36	10.37	13.76	3.39
631	1	0	29	2	11	30.62	1	1	1	119.1	142.23	23.13	60	98	38	68.39	109.39	41	2.71	1.32	1.39	8.5	10.65	2.15
643	1	1	30	0	34.57	24.34	0	2	0	119	127.6	8.6	65	95	30	86.9	116	29.1	3.5	2.6	0.9	10.31	14.37	4.06
651	1	0	38	2	8.43	22.07	1	1	1	125	140	15	60	96	36	69.05	102.05	33	2.65	1.3	1.35	11.19	13.8	2.61
655	1	0	35	2	12.86	23.73	0	2	0	120.8	136.56	15.76	60	96	36	75.44	107.74	32.3	2.43	1.1	1.33	10.47	14.66	4.19
657	1	0	25	2	11.71	25.39	1	1	1	118	139.2	21.2	62	98	36	41.21	73.64	32.43	2.64	1.29	1.35	11.71	14.87	3.16
663	1	1	33	2	8.86	27.68	0	1	1	120.22	141.13	20.91	65	95	30	86.87	116.1	29.23	2.69	1.7	0.99	10.91	11.19	0.28
665	1	0	29	2	11.43	24.03	1	1	1	119	142.13	23.13	60	98	38	90	120.2	30.2	2.34	1	1.34	9.36	11.08	1.72
675	1	0	29	2	7.14	25.22	1	1	1	119.2	142.33	23.13	60	98	38	65.22	107.22	42	2.71	1.32	1.39	9.59	10.31	0.72
680	1	1	34	2	9.14	26.04	0	2	0	120.15	141.15	21	65	95	30	75.44	100.44	25	2.6	1.6	1	9.98	18.32	8.34
692	1	0	33	0	32.57	24.61	1	1	1	120.4	135.2	14.8	65	96	31	74	113	39	2.67	1.31	1.36	11.15	13.48	2.33
701	1	0	29	2	10.43	24.89	1	1	1	119	142.13	23.13	60	98	38	82.32	114.52	32.2	1.52	1.12	0.4	10.1	12.17	2.07
703	1	0	28	0	33.14	24.51	1	2	0	119	130.21	11.21	62	98	36	78.6	110	31.4	2.62	1.24	1.38	8.78	11.68	2.9
704	1	0	27	2	11.71	20.24	1	1	1	118	123.6	5.6	62	98	36	63.51	95.61	32.1	2.52	1.12	1.4	11.66	13.12	1.46
705	1	0	35	2	12.71	26.9	1	1	1	120.11	128.2	8.09	60	96	36	84.8	116	31.2	2.57	1.25	1.32	13.11	15.74	2.63
739	1	0	30	2	11	24.77	0	2	0	119	152.77	33.77	65	96	31	71.94	109.94	38	2.68	1.31	1.37	10.32	12.84	2.52
756	0	0	29	0	31.29	24.46	1	2	1	119	142.13	23.13	60	98	38	71.7	111.7	40	2.67	1.31	1.36	10.33	13.44	3.11
758	0	1	35	2	12.57	30.86	0	3	0	120.19	129.53	9.34	68	95	27	69.38	101.38	32	3.7	2.7	1	8.13	10.47	2.34
759	1	0	42	2	8.57	28.04	0	2	0	99.51	117.83	18.32	62	96	34	50.86	85.21	34.35	2.67	1.31	1.36	10.77	13.75	2.98
765	0	1	32	2	11.86	26.35	1	3	0	120.23	125.23	5	65	95	30	79.3	103.92	24.62	2.64	1.66	0.98	11.13	16.03	4.9
768	0	1	41	2	8	27.19	0	3	1	110.35	131.3	20.95	62	95	33	86.01	105.31	29.3	3.5	2.5	1	10.77	12.23	1.46
782	1	0	28	2	10	22.38	0	1	1	119	130.21	11.21	62	98	36	79.45	110.75	31.3	2.63	1.25	1.38	9.47	11.68	2.21
783	0	0	29	2	12.14	27.34	1	2	1	119	141.13	22.13	60	98	38	63.98	106.98	43	2.71	1.32	1.39	10.46	10.6	0.14
800	1	0	40	2	9	20.69	1	2	0	106.68	128.36	21.68	62	96	34	77.6	110	32.4	2.63	1.29	1.34	10.97	19.39	8.42
801	1	1	26	0	35.71	25.78	1	1	1	100.21	118.6	18.39	70.15	96.42	26.27	69.57	111.81	42.24	2.52	1.03	1.49	15.33	17.08	1.75
802	0	1	28	0	30.43	31.16	1	3	0	125.34	156.92	31.58	68.17	140.12	71.95	82.57	128.39	45.82	3.2	-0.19	3.39	9.77	18.48	8.71
803	1	1	32	0	29.86	25.71	1	2	0	147.2	158.68	11.48	75.23	83.52	8.29	84.26	103.52	19.26	2.34	0.44	1.9	7.87	18.64	10.77
804	1	1	26	0	28.57	26.84	1	1	1	133.67	142.82	9.15	90.84	144.45	53.61	82.61	147.94	65.33	2.13	-0.4	2.53	7.07	18.69	11.62
805	1	1	30	0	32.29	26.17	1	2	0	110.81	111.97	1.16	84.46	100.25	15.79	81.84	102.48	20.64	2.64	1.62	1.02	16.01	18.83	2.82
806	1	1	33	0	31	24.01	1	1	1	110.37	153.05	42.68	68.98	111.68	42.7	87.08	122.42	35.34	2.76	0.4	2.36	15.97	24.84	8.87
807	1	1	25	2	7.86	19.23	0	1	1	118	139.2	21.2	68.7	90.7	22	78	116	38	3.6	0.9	2.7	15.85	19.79	3.94
808	0	1	33	0	34	28.65	0	3	1	110.35	125.86	15.51	78.59	157	78.41	79.61	128.27	48.66	2.38	-0.69	3.07	15.46	24.37	8.91
809	1	1	31	0	36.14	24.84	1	1	1	102.13	122.46	20.33	68.33	74.84	6.51	86.92	102.05	15.13	3.09	2.28	0.81	11.7	23.18	11.48
810	1	1	24	0	36.57	23.15	1	1	1	91.59	125.93	34.34	73.51	165.37	91.86	80.58	119.47	38.89	2.34	-1.12	3.46	12.97	20.78	7.81
811	1	1	27	0	36	24.52	1	1	1	118	140.67	22.67	52	68	16	79	116	37	1.8	1.2	0.6	13.93	20.1	6.17
812	1	1	25	0	31.14	25	0	2	0	118	139.2	21.2	68.7	90.7	22	78	116	38	3.6	0.9	2.7	15.85	19.79	3.94
813	1	1	24	0	29.57	24.52	1	1	1	137.69	156.42	18.73	87.45	107.07	19.62	82.53	124	41.47	2.5	1.49	1.01	14.56	19.39	4.83
814	1	1	34	0	32	23.93	1	1	1	128.03	143.35	15.32	85.25	110.84	25.59	85.79	118.04	32.25	2.13	0.92	1.21	15.27	18.87	3.6
815	0	1	25	0	29	28.91	1	2	1	141.88	153.15	11.27	74.79	135.94	61.15	84.34	92.15	7.81	2.8	-0.13	2.93	8.82	18.48	9.66
816	0	1	29	0	30	25.41	0	2	1	120.15	141.15	21	65	95	30	75.44	100.44	25	2.6	1.6	1	9.98	18.32	8.34
817	1	1	28	0	29.43	23.14	1	1	1	127.3	165	37.7	66.15	135	68.85	80.82	140.15	59.33	2.71	0	2.71	12.94	18.32	5.38
818	1	1	31	0	35	27.01	1	2	0	118	137	19	11.84	35	23.16	80	116	36	1.4	1.1	0.3	15.05	18.3	3.26
819	0	1	34	0	36.29	25.53	1	3	0	112.22	137.54	25.32	67.54	134.71	67.17	85.87	135.81	49.94	2.62	0.11	2.51	14.43	17.87	3.44
820	1	1	30	0	28.57	23.83	1	2	0	142.13	180	37.87	67.55	166.91	99.36	79.5	98.52	19.02	2.55	-1.52	4.07	14.31	17.21	2.9
821	1	1	31	0	34.86	27.69	1	1	1	122.72	139.58	16.86	53.34	104.33	50.99	77.53	114.52	36.99	3.32	1.51	1.81	13.5	17.2	3.7
822	1	1	34	0	36.43	27.34	1	2	0	86.03	101.8	15.77	78.47	180	101.53	87.44	90	2.56	1.88	-1.9	3.78	13.17	17.17	4
823	1	1	27	0	32.43	27.34	1	1	1	136.59	146.59	10	77.64	81.94	4.3	81.62	97.49	15.87	2.44	0.87	1.57	15.05	17.15	2.1
824	1	1	26	0	30.14	24.27	1	1	1	149.93	149.93	0	82.15	130.58	48.43	87.87	124.7	36.83	2.01	0.27	1.74	14.16	17.13	2.97
825	0	1	31	0	31.14	24.22	1	3	0	106.68	161.41	54.73	32.08	135	102.92	68.93	126.89	57.96	2.03	0	2.03	13.06	16.97	3.91
826	1	1	27	0	28.86	24.91	0	1	1	136.91	139	2.09	68	95	27	97.44	124.7	27.26	2.6	1.7	0.9	9.59	16.87	7.28
827	0	1	34	0	28.71	26.03	0	2	1	153.99	180	26.01	67.34	135	67.66	86.83	144.38	57.55	2.58	0	2.58	9.58	16.87	7.29
828	1	1	27	0	32.14	21.22	1	1	1	105.16	142.44	37.28	64.85	112.92	48.07	71.17	125.54	54.37	2.95	0.7	2.25	13.15	16.73	3.58
840	0	1	33	0	28.86	22.23	1	3	0	130.87	136.2	5.33	92.22	147.72	55.5	86.06	151.91	65.85	1.85	-0.52	2.37	13.61	17.46	3.85
841	1	1	26	0	30.29	28.3	1	1	1	123.44	144.67	21.23	50.54	82.1	31.56	84.13	94.48	10.35	2.35	0.87	1.48	13.4	17.23	3.83
	1=nulliparous 0=multiparous	1=yes 0=no		2=first trimerster 1=second trimerster 0=third trimester			1=no 0=yes		1=no 0=yes	R=rest; VM=maximal Valsalva maneuver; VM-R/R-VM=the difference of VM and rest; BNVP=bladder neck vertical position; HA=hiatal area
